# Supplementary material for: Cost-effectiveness of managing HBV reactivation in patients with resolved HBV infection treated with anti-CD20 antibody for B-cell non-Hodgkin lymphoma
Source: Sci Rep. 2022 May 5;12:7365. doi: 10.1038/s41598-022-10665-3 (PMC9072369; doi:10.1038/s41598-022-10665-3)
Supplement: Supplementary file 2 — Supplementary Information 2. [file 41598_2022_10665_MOESM2_ESM.xlsx]

## Sheet: Main Sheet
Supplementary Excel File S1. Calculation table for total costs, QALY, and ICER						Result
Variables	Abbreviations1	Values	Check	Note		Total costs, QALY, and ICER
Time horizon (month)	TH	240	OK	Note 1		Strategy	Total costs	QALY	incremental cost	incremental QALY	ICER
Discount rate (per year)	Dis	0.02	―			Pro NAT	4128.88	8.99501	1160	0.00878469	132048
Proportions						HBV DNA monitoring	2968.88	8.98622
Proportion of patients with seropositive for HBsAb	P1	0.73	―
Adherence rate						Appearance rate
Pro NAT	P2	0.98	―			Strategy	Other death	reactivation	hepatitis	FH
HBV DNA monitoring	P3	0.9	―			Pro NAT	0.3	0.0159394	0.000730191	0.000219057
Transition probability						HBV DNA monitoring	0.3	0.066381	0.00365095	0.00109529
Resolved infection → Death due to other than reactivation	P4	0.3	―
Resolved infection → HBV reactivation
Seropositive for HBsAb
Pro NAT	P5	0.0213	―
HBV DNA monitoring	P6	0.06	―
Without adherence (common to both strategies)	P7	0.06	―	Default is same as P6
Seronegative for HBsAb
Pro NAT	P8	0.0213	―	Default is same as P5
HBV DNA monitoring	P9	3.15	―	Relative risk (vs. seroporitive for HBsAb)
Without adherence (common to both strategies)	P10	3.15	―	Default is same as P9
HBV reactivation → HBV reactivation-related hepatitis
Pro NAT	P11	0	―
HBV DNA monitoring	P12	0	―
Without adherence (common to both strategies)	P13	0.55	―
HBV reactivation-related hepatitis → FH	P14	0.3	―
FH → Death	P15	0.852	―
The utility values
Resolved infection	Q1	0.74	―
HBV reactivation	Q2	0.74	―	Default is same as Q1
Hepatitis	Q3	0.529	―
FH	Q4	-0.111	―
Cost (USD)
Treatment for preventing reactivation				You can use the monetary unit in your country. The default is USD.
Pro NAT	C1	234.064	―	C2+C3
For presctiption of NAT	C2	67.5799	―
For others	C3	166.484	―
HBV DNA monitoring	C4	166.484	―	Default is same as C3
Without adherence (common to both strategies)	C5	0	―
Treatment for HBV reactivation
With adherence (common to both strategies)	C6	234.064		Default is same as C1
Without adherence (common to both strategies)	C7	0	―
Treatment for hepatitis in hospitalization
Without occurrence of FH after that
The first month	C8	9443.56	―
The second month or later	C9	5185.75	―
With occurrence of FH after that
The first month	C10	25506.8	―
Treatment for FH in hospitalization
The first month	C11	23929.7	―
The second month or later	C12	5185.75	―
Treatment by outpatient after hepatitis and FH is resolved	C13	234.064	―	Default is same as C1
Duration of treatment (month)
Treatment to prevent reactivation, if reactivation does not occur	D1	18	―
Treatment to prevent reactivation, if reactivation occur	D2	4	―
NA treatment after reactivation, if hepatitis does not occur	D3	25	―
Treatment to manage reactivation if hepatitis occur after reactivation	D4	5	―
Treatment for hepatitis by hospitalization if it is resolved after that	D5	2	―
Treatment for hepatitis by hospitalization if FH occurs after that	D6	1	―	This value is fixed
Treatment for FH by hospitalization if it is resolved after that	D7	2	―
Treatment for FH by hospitalization if a patient dead after that	D8	1	―
NA treatment after discharge from hospital if hepatitis and/or FH occurs	D9	24	―
Other duration (month)
Survival time if a patient dead due to other than reactivation	D10	24	―
Duration between reactivation occurs and resolved	D11	1	―
FH: fulminant hepatitis failure; HBV DNA monitoring: HBV DNA monitoring followed by on-demand antiviral therapy; ICER: incremental cost-effectiveness ratio; NA: nucleic acid analog; Pro NAT: prophylactic anti-HBV nucleos(t)ide therapy; QALY: quality-adjusted life-year
Note 1:TH must be more than D1, D10, (D2+D11), (D2+D3), (D2+D4+D5+D9), (D2+D4+D6+D8), and (D2+D4+D6+D7+D9) months
Yellow cells can be changed.

## Sheet: TP
Variables	Abbreviations1	Values			Strategy	HBsAb	Adherence	Other death	Reactivation	Hepatitis	FH	Death		Strategy	HBsAb	Adherence	Other death	Reactivation	Hepatitis	FH	Death		Probability		Strategy	Other death	reactivation	hepatitis	FH	death
Time horizon (month)	TH	240			Pro NAT	＋	＋	ー	＋	＋	＋	＋		Pro NAT	0.73	0.98	0.7	0.0213	0	0.3	0.852		0		Pro NAT	0.3	0.0159394	0.000730191	0.000219057	0.000186637
Discount rate (per year)	Dis	0.02				＋	＋	ー	＋	＋	＋	ー			0.73	0.98	0.7	0.0213	0	0.3	0.148		0		HBV DNA monitoring	0.3	0.066381	0.00365095	0.00109529	0.000933184
Proportions						＋	＋	ー	＋	＋	ー				0.73	0.98	0.7	0.0213	0	0.7			0
Proportion of patients with seropositive for HBsAb	P1	0.73				＋	＋	ー	＋	ー					0.73	0.98	0.7	0.0213	1				0.0106666
Adherence rate						＋	＋	ー	ー						0.73	0.98	0.7	0.9787					0.490113
Pro NAT	P2	0.98				＋	＋	＋							0.73	0.98	0.3						0.21462
HBV DNA monitoring	P3	0.9				＋	ー	ー	＋	＋	＋	＋			0.73	0.02	0.7	0.06	0.55	0.3	0.852		8.62037e-05
Transition probability						＋	ー	ー	＋	＋	＋	ー			0.73	0.02	0.7	0.06	0.55	0.3	0.148		1.49743e-05
Resolved infection → Death due to other than reactivation	P4	0.3				＋	ー	ー	＋	＋	ー				0.73	0.02	0.7	0.06	0.55	0.7			0.000236082
Resolved infection → HBV reactivation						＋	ー	ー	＋	ー					0.73	0.02	0.7	0.06	0.45				0.00027594
Seropositive for HBsAb						＋	ー	ー	ー						0.73	0.02	0.7	0.94					0.0096068
Pro NAT	P5	0.0213				＋	ー	＋							0.73	0.02	0.3						0.00438
HBV DNA monitoring	P6	0.06				ー	＋	ー	＋	＋	＋	＋			0.27	0.98	0.7	0.0213	0	0.3	0.852		0
Without adherence (common to both strategies)	P7	0.06				ー	＋	ー	＋	＋	＋	ー			0.27	0.98	0.7	0.0213	0	0.3	0.148		0
Seronegative for HBsAb						ー	＋	ー	＋	＋	ー				0.27	0.98	0.7	0.0213	0	0.7			0
Pro NAT	P8	0.0213				ー	＋	ー	＋	ー					0.27	0.98	0.7	0.0213	1				0.00394519
HBV DNA monitoring	P9	3.15				ー	＋	ー	ー						0.27	0.98	0.7	0.9787					0.181275
Without adherence (common to both strategies)	P10	3.15				ー	＋	＋							0.27	0.98	0.3						0.07938
HBV reactivation → HBV reactivation-related hepatitis						ー	ー	ー	＋	＋	＋	＋			0.27	0.02	0.7	0.189	0.55	0.3	0.852		0.000100433
Pro NAT	P11	0				ー	ー	ー	＋	＋	＋	ー			0.27	0.02	0.7	0.189	0.55	0.3	0.148		1.74461e-05
HBV DNA monitoring	P12	0				ー	ー	ー	＋	＋	ー				0.27	0.02	0.7	0.189	0.55	0.7			0.000275052
Without adherence (common to both strategies)	P13	0.55				ー	ー	ー	＋	ー					0.27	0.02	0.7	0.189	0.45				0.000321489
HBV reactivation-related hepatitis → FH	P14	0.3				ー	ー	ー	ー						0.27	0.02	0.7	0.811					0.00306558
FH → Death	P15	0.852				ー	ー	＋							0.27	0.02	0.3						0.00162
The utility values
Resolved infection	Q1	0.0616667																					1
HBV reactivation	Q2	0.0616667
Hepatitis	Q3	0.0440833
FH	Q4	-0.00925			HBV DNA monitoring	＋	＋	ー	＋	＋	＋	＋		HBV DNA monitoring	0.73	0.9	0.7	0.06	0	0.3	0.852		0
Cost (USD)						＋	＋	ー	＋	＋	＋	ー			0.73	0.9	0.7	0.06	0	0.3	0.148		0
Treatment for preventing reactivation						＋	＋	ー	＋	＋	ー				0.73	0.9	0.7	0.06	0	0.7			0
Pro NAT	C1	234.064				＋	＋	ー	＋	ー					0.73	0.9	0.7	0.06	1				0.027594
For presctiption of NAT	C2	67.5799				＋	＋	ー	ー						0.73	0.9	0.7	0.94					0.432306
For others	C3	166.484				＋	＋	＋							0.73	0.9	0.3						0.1971
HBV DNA monitoring	C4	166.484				＋	ー	ー	＋	＋	＋	＋			0.73	0.1	0.7	0.06	0.55	0.3	0.852		0.000431018
Without adherence (common to both strategies)	C5	0				＋	ー	ー	＋	＋	＋	ー			0.73	0.1	0.7	0.06	0.55	0.3	0.148		7.48717e-05
Treatment for HBV reactivation						＋	ー	ー	＋	＋	ー				0.73	0.1	0.7	0.06	0.55	0.7			0.00118041
With adherence (common to both strategies)	C6	234.064				＋	ー	ー	＋	ー					0.73	0.1	0.7	0.06	0.45				0.0013797
Without adherence (common to both strategies)	C7	0				＋	ー	ー	ー						0.73	0.1	0.7	0.94					0.048034
Treatment for hepatitis in hospitalization						＋	ー	＋							0.73	0.1	0.3						0.0219
Without occurrence of FH after that						ー	＋	ー	＋	＋	＋	＋			0.27	0.9	0.7	0.189	0	0.3	0.852		0
The first month	C8	9443.56				ー	＋	ー	＋	＋	＋	ー			0.27	0.9	0.7	0.189	0	0.3	0.148		0
The second month or later	C9	5185.75				ー	＋	ー	＋	＋	ー				0.27	0.9	0.7	0.189	0	0.7			0
With occurrence of FH after that						ー	＋	ー	＋	ー					0.27	0.9	0.7	0.189	1				0.0321489
The first month	C10	25506.8				ー	＋	ー	ー						0.27	0.9	0.7	0.811					0.137951
Treatment for FH in hospitalization						ー	＋	＋							0.27	0.9	0.3						0.0729
The first month	C11	23929.7				ー	ー	ー	＋	＋	＋	＋			0.27	0.1	0.7	0.189	0.55	0.3	0.852		0.000502166
The second month or later	C12	5185.75				ー	ー	ー	＋	＋	＋	ー			0.27	0.1	0.7	0.189	0.55	0.3	0.148		8.72307e-05
Treatment by outpatient after hepatitis and FH is resolved	C13	234.064				ー	ー	ー	＋	＋	ー				0.27	0.1	0.7	0.189	0.55	0.7			0.00137526
Duration of treatment (month)						ー	ー	ー	＋	ー					0.27	0.1	0.7	0.189	0.45				0.00160744
Treatment to prevent reactivation, if reactivation does not occur	D1	18				ー	ー	ー	ー						0.27	0.1	0.7	0.811					0.0153279
Treatment to prevent reactivation, if reactivation occur	D2	4				ー	ー	＋							0.27	0.1	0.3						0.0081
NA treatment after reactivation, if hepatitis does not occur	D3	25
Treatment to manage reactivation if hepatitis occur after reactivation	D4	5																					1
Treatment for hepatitis by hospitalization if it is resolved after that	D5	2
Treatment for hepatitis by hospitalization if FH occurs after that	D6	1
Treatment for FH by hospitalization if it is resolved after that	D7	2
Treatment for FH by hospitalization if a patient dead after that	D8	1
NA treatment after discharge from hospital if hepatitis and/or FH occurs	D9	24
Other duration (month)
Survival time if a patient dead due to other than reactivation	D10	24
Duration between reactivation occurs and resolved	D11	1

## Sheet: Cost
Variables	Abbreviations1	Values			Strategy	HBsAb	Adherence	Other death	Reactivation	Hepatitis	FH	Death		Strategy	HBsAb	Adherence	Other death	Reactivation	Hepatitis	FH	Death		Probability	Costs	Probability*costs		Total costs
Time horizon (month)	TH	240			Pro NAT	＋	＋	ー	＋	＋	＋	＋		Pro NAT	0.73	0.98	0.7	0.0213	0	0.3	0.852		0	50761.5	0		Pro NAT	4128.88
Discount rate (per year)	Dis	0.02				＋	＋	ー	＋	＋	＋	ー			0.73	0.98	0.7	0.0213	0	0.3	0.148		0	61258.2	0		HBV DNA monitoring	2968.88
Proportions						＋	＋	ー	＋	＋	ー				0.73	0.98	0.7	0.0213	0	0.7			0	21911.1	0
Proportion of patients with seropositive for HBsAb	P1	0.73				＋	＋	ー	＋	ー					0.73	0.98	0.7	0.0213	1				0.0106666	6633.46	70.7566
Adherence rate						＋	＋	ー	ー						0.73	0.98	0.7	0.9787					0.490113	4154.62	2036.23
Pro NAT	P2	0.98				＋	＋	＋							0.73	0.98	0.3						0.21462	4154.62	891.664
HBV DNA monitoring	P3	0.9				＋	ー	ー	＋	＋	＋	＋			0.73	0.02	0.7	0.06	0.55	0.3	0.852		8.62037e-05	48668.8	4.19543
Transition probability						＋	ー	ー	＋	＋	＋	ー			0.73	0.02	0.7	0.06	0.55	0.3	0.148		1.49743e-05	59165.4	0.885964
Resolved infection → Death due to other than reactivation	P4	0.3				＋	ー	ー	＋	＋	ー				0.73	0.02	0.7	0.06	0.55	0.7			0.000236082	19818.4	4.67876
Resolved infection → HBV reactivation						＋	ー	ー	＋	ー					0.73	0.02	0.7	0.06	0.45				0.00027594	0	0
Seropositive for HBsAb						＋	ー	ー	ー						0.73	0.02	0.7	0.94					0.0096068	0	0
Pro NAT	P5	0.0213				＋	ー	＋							0.73	0.02	0.3						0.00438	0	0
HBV DNA monitoring	P6	0.06				ー	＋	ー	＋	＋	＋	＋			0.27	0.98	0.7	0.0213	0	0.3	0.852		0	50761.5	0
Without adherence (common to both strategies)	P7	0.06				ー	＋	ー	＋	＋	＋	ー			0.27	0.98	0.7	0.0213	0	0.3	0.148		0	61258.2	0
Seronegative for HBsAb						ー	＋	ー	＋	＋	ー				0.27	0.98	0.7	0.0213	0	0.7			0	21911.1	0
Pro NAT	P8	0.0213				ー	＋	ー	＋	ー					0.27	0.98	0.7	0.0213	1				0.00394519	6633.46	26.1702
HBV DNA monitoring	P9	3.15				ー	＋	ー	ー						0.27	0.98	0.7	0.9787					0.181275	4154.62	753.128
Without adherence (common to both strategies)	P10	3.15				ー	＋	＋							0.27	0.98	0.3						0.07938	4154.62	329.794
HBV reactivation → HBV reactivation-related hepatitis						ー	ー	ー	＋	＋	＋	＋			0.27	0.02	0.7	0.189	0.55	0.3	0.852		0.000100433	48668.8	4.88796
Pro NAT	P11	0				ー	ー	ー	＋	＋	＋	ー			0.27	0.02	0.7	0.189	0.55	0.3	0.148		1.74461e-05	59165.4	1.03221
HBV DNA monitoring	P12	0				ー	ー	ー	＋	＋	ー				0.27	0.02	0.7	0.189	0.55	0.7			0.000275052	19818.4	5.45107
Without adherence (common to both strategies)	P13	0.55				ー	ー	ー	＋	ー					0.27	0.02	0.7	0.189	0.45				0.000321489	0	0
HBV reactivation-related hepatitis → FH	P14	0.3				ー	ー	ー	ー						0.27	0.02	0.7	0.811					0.00306558	0	0
FH → Death	P15	0.852				ー	ー	＋							0.27	0.02	0.3						0.00162	0	0
The utility values
Resolved infection	Q1	0.0616667																					1
HBV reactivation	Q2	0.0616667
Hepatitis	Q3	0.0440833
FH	Q4	-0.00925			HBV DNA monitoring	＋	＋	ー	＋	＋	＋	＋		HBV DNA monitoring	0.73	0.9	0.7	0.06	0	0.3	0.852		0	50491.8	0
Cost (USD)						＋	＋	ー	＋	＋	＋	ー			0.73	0.9	0.7	0.06	0	0.3	0.148		0	60988.5	0
Treatment for preventing reactivation						＋	＋	ー	＋	＋	ー				0.73	0.9	0.7	0.06	0	0.7			0	21641.4	0
Pro NAT	C1	234.064				＋	＋	ー	＋	ー					0.73	0.9	0.7	0.06	1				0.027594	6363.81	175.603
For presctiption of NAT	C2	67.5799				＋	＋	ー	ー						0.73	0.9	0.7	0.94					0.432306	2955.08	1277.5
For others	C3	166.484				＋	＋	＋							0.73	0.9	0.3						0.1971	2955.08	582.446
HBV DNA monitoring	C4	166.484				＋	ー	ー	＋	＋	＋	＋			0.73	0.1	0.7	0.06	0.55	0.3	0.852		0.000431018	48668.8	20.9771
Without adherence (common to both strategies)	C5	0				＋	ー	ー	＋	＋	＋	ー			0.73	0.1	0.7	0.06	0.55	0.3	0.148		7.48717e-05	59165.4	4.42982
Treatment for HBV reactivation						＋	ー	ー	＋	＋	ー				0.73	0.1	0.7	0.06	0.55	0.7			0.00118041	19818.4	23.3938
With adherence (common to both strategies)	C6	234.064				＋	ー	ー	＋	ー					0.73	0.1	0.7	0.06	0.45				0.0013797	0	0
Without adherence (common to both strategies)	C7	0				＋	ー	ー	ー						0.73	0.1	0.7	0.94					0.048034	0	0
Treatment for hepatitis in hospitalization						＋	ー	＋							0.73	0.1	0.3						0.0219	0	0
Without occurrence of FH after that						ー	＋	ー	＋	＋	＋	＋			0.27	0.9	0.7	0.189	0	0.3	0.852		0	50491.8	0
The first month	C8	9443.56				ー	＋	ー	＋	＋	＋	ー			0.27	0.9	0.7	0.189	0	0.3	0.148		0	60988.5	0
The second month or later	C9	5185.75				ー	＋	ー	＋	＋	ー				0.27	0.9	0.7	0.189	0	0.7			0	21641.4	0
With occurrence of FH after that						ー	＋	ー	＋	ー					0.27	0.9	0.7	0.189	1				0.0321489	6363.81	204.59
The first month	C10	25506.8				ー	＋	ー	ー						0.27	0.9	0.7	0.811					0.137951	2955.08	407.656
Treatment for FH in hospitalization						ー	＋	＋							0.27	0.9	0.3						0.0729	2955.08	215.425
The first month	C11	23929.7				ー	ー	ー	＋	＋	＋	＋			0.27	0.1	0.7	0.189	0.55	0.3	0.852		0.000502166	48668.8	24.4398
The second month or later	C12	5185.75				ー	ー	ー	＋	＋	＋	ー			0.27	0.1	0.7	0.189	0.55	0.3	0.148		8.72307e-05	59165.4	5.16104
Treatment by outpatient after hepatitis and FH is resolved	C13	234.064				ー	ー	ー	＋	＋	ー				0.27	0.1	0.7	0.189	0.55	0.7			0.00137526	19818.4	27.2554
Duration of treatment (month)						ー	ー	ー	＋	ー					0.27	0.1	0.7	0.189	0.45				0.00160744	0	0
Treatment to prevent reactivation, if reactivation does not occur	D1	18				ー	ー	ー	ー						0.27	0.1	0.7	0.811					0.0153279	0	0
Treatment to prevent reactivation, if reactivation occur	D2	4				ー	ー	＋							0.27	0.1	0.3						0.0081	0	0
NA treatment after reactivation, if hepatitis does not occur	D3	25
Treatment to manage reactivation if hepatitis occur after reactivation	D4	5																					1
Treatment for hepatitis by hospitalization if it is resolved after that	D5	2
Treatment for hepatitis by hospitalization if FH occurs after that	D6	1
Treatment for FH by hospitalization if it is resolved after that	D7	2
Treatment for FH by hospitalization if a patient dead after that	D8	1
NA treatment after discharge from hospital if hepatitis and/or FH occurs	D9	24
Other duration (month)
Survival time if a patient dead due to other than reactivation	D10	24
Duration between reactivation occurs and resolved	D11	1

## Sheet: QALY
Variables	Abbreviations1	Values			Strategy	HBsAb	Adherence	Other death	Reactivation	Hepatitis	FH	Death		Strategy	HBsAb	Adherence	Other death	Reactivation	Hepatitis	FH	Death		Probability	QALY	Probability*QALY		QALY
Time horizon (month)	TH	240			Pro NAT	＋	＋	ー	＋	＋	＋	＋		Pro NAT	0.73	0.98	0.7	0.0213	0	0.3	0.852		0	0.585688	0		Pro NAT	8.99501
Discount rate (per year)	Dis	0.02				＋	＋	ー	＋	＋	＋	ー			0.73	0.98	0.7	0.0213	0	0.3	0.148		0	12.074	0		HBV DNA monitoring	8.98622
Proportions						＋	＋	ー	＋	＋	ー				0.73	0.98	0.7	0.0213	0	0.7			0	12.1961	0
Proportion of patients with seropositive for HBsAb	P1	0.73				＋	＋	ー	＋	ー					0.73	0.98	0.7	0.0213	1				0.0106666	12.2307	0.130461
Adherence rate						＋	＋	ー	ー						0.73	0.98	0.7	0.9787					0.490113	12.2307	5.99445
Pro NAT	P2	0.98				＋	＋	＋							0.73	0.98	0.3						0.21462	1.45227	0.311687
HBV DNA monitoring	P3	0.9				＋	ー	ー	＋	＋	＋	＋			0.73	0.02	0.7	0.06	0.55	0.3	0.852		8.62037e-05	0.585688	5.04885e-05
Transition probability						＋	ー	ー	＋	＋	＋	ー			0.73	0.02	0.7	0.06	0.55	0.3	0.148		1.49743e-05	12.074	0.000180801
Resolved infection → Death due to other than reactivation	P4	0.3				＋	ー	ー	＋	＋	ー				0.73	0.02	0.7	0.06	0.55	0.7			0.000236082	12.1961	0.00287929
Resolved infection → HBV reactivation						＋	ー	ー	＋	ー					0.73	0.02	0.7	0.06	0.45				0.00027594	12.2307	0.00337495
Seropositive for HBsAb						＋	ー	ー	ー						0.73	0.02	0.7	0.94					0.0096068	12.2307	0.117498
Pro NAT	P5	0.0213				＋	ー	＋							0.73	0.02	0.3						0.00438	1.45227	0.00636096
HBV DNA monitoring	P6	0.06				ー	＋	ー	＋	＋	＋	＋			0.27	0.98	0.7	0.0213	0	0.3	0.852		0	0.585688	0
Without adherence (common to both strategies)	P7	0.06				ー	＋	ー	＋	＋	＋	ー			0.27	0.98	0.7	0.0213	0	0.3	0.148		0	12.074	0
Seronegative for HBsAb						ー	＋	ー	＋	＋	ー				0.27	0.98	0.7	0.0213	0	0.7			0	12.1961	0
Pro NAT	P8	0.0213				ー	＋	ー	＋	ー					0.27	0.98	0.7	0.0213	1				0.00394519	12.2307	0.0482526
HBV DNA monitoring	P9	3.15				ー	＋	ー	ー						0.27	0.98	0.7	0.9787					0.181275	12.2307	2.21713
Without adherence (common to both strategies)	P10	3.15				ー	＋	＋							0.27	0.98	0.3						0.07938	1.45227	0.115281
HBV reactivation → HBV reactivation-related hepatitis						ー	ー	ー	＋	＋	＋	＋			0.27	0.02	0.7	0.189	0.55	0.3	0.852		0.000100433	0.585688	5.88225e-05
Pro NAT	P11	0				ー	ー	ー	＋	＋	＋	ー			0.27	0.02	0.7	0.189	0.55	0.3	0.148		1.74461e-05	12.074	0.000210645
HBV DNA monitoring	P12	0				ー	ー	ー	＋	＋	ー				0.27	0.02	0.7	0.189	0.55	0.7			0.000275052	12.1961	0.00335457
Without adherence (common to both strategies)	P13	0.55				ー	ー	ー	＋	ー					0.27	0.02	0.7	0.189	0.45				0.000321489	12.2307	0.00393205
HBV reactivation-related hepatitis → FH	P14	0.3				ー	ー	ー	ー						0.27	0.02	0.7	0.811					0.00306558	12.2307	0.0374943
FH → Death	P15	0.852				ー	ー	＋							0.27	0.02	0.3						0.00162	1.45227	0.00235268
The utility values
Resolved infection	Q1	0.0616667																					1
HBV reactivation	Q2	0.0616667
Hepatitis	Q3	0.0440833
FH	Q4	-0.00925			HBV DNA monitoring	＋	＋	ー	＋	＋	＋	＋		HBV DNA monitoring	0.73	0.9	0.7	0.06	0	0.3	0.852		0	0.585688	0
Cost (USD)						＋	＋	ー	＋	＋	＋	ー			0.73	0.9	0.7	0.06	0	0.3	0.148		0	12.074	0
Treatment for preventing reactivation						＋	＋	ー	＋	＋	ー				0.73	0.9	0.7	0.06	0	0.7			0	12.1961	0
Pro NAT	C1	234.064				＋	＋	ー	＋	ー					0.73	0.9	0.7	0.06	1				0.027594	12.2307	0.337495
For presctiption of NAT	C2	67.5799				＋	＋	ー	ー						0.73	0.9	0.7	0.94					0.432306	12.2307	5.28743
For others	C3	166.484				＋	＋	＋							0.73	0.9	0.3						0.1971	1.45227	0.286243
HBV DNA monitoring	C4	166.484				＋	ー	ー	＋	＋	＋	＋			0.73	0.1	0.7	0.06	0.55	0.3	0.852		0.000431018	0.585688	0.000252442
Without adherence (common to both strategies)	C5	0				＋	ー	ー	＋	＋	＋	ー			0.73	0.1	0.7	0.06	0.55	0.3	0.148		7.48717e-05	12.074	0.000904003
Treatment for HBV reactivation						＋	ー	ー	＋	＋	ー				0.73	0.1	0.7	0.06	0.55	0.7			0.00118041	12.1961	0.0143964
With adherence (common to both strategies)	C6	234.064				＋	ー	ー	＋	ー					0.73	0.1	0.7	0.06	0.45				0.0013797	12.2307	0.0168748
Without adherence (common to both strategies)	C7	0				＋	ー	ー	ー						0.73	0.1	0.7	0.94					0.048034	12.2307	0.587492
Treatment for hepatitis in hospitalization						＋	ー	＋							0.73	0.1	0.3						0.0219	1.45227	0.0318048
Without occurrence of FH after that						ー	＋	ー	＋	＋	＋	＋			0.27	0.9	0.7	0.189	0	0.3	0.852		0	0.585688	0
The first month	C8	9443.56				ー	＋	ー	＋	＋	＋	ー			0.27	0.9	0.7	0.189	0	0.3	0.148		0	12.074	0
The second month or later	C9	5185.75				ー	＋	ー	＋	＋	ー				0.27	0.9	0.7	0.189	0	0.7			0	12.1961	0
With occurrence of FH after that						ー	＋	ー	＋	ー					0.27	0.9	0.7	0.189	1				0.0321489	12.2307	0.393205
The first month	C10	25506.8				ー	＋	ー	ー						0.27	0.9	0.7	0.811					0.137951	12.2307	1.68725
Treatment for FH in hospitalization						ー	＋	＋							0.27	0.9	0.3						0.0729	1.45227	0.105871
The first month	C11	23929.7				ー	ー	ー	＋	＋	＋	＋			0.27	0.1	0.7	0.189	0.55	0.3	0.852		0.000502166	0.585688	0.000294113
The second month or later	C12	5185.75				ー	ー	ー	＋	＋	＋	ー			0.27	0.1	0.7	0.189	0.55	0.3	0.148		8.72307e-05	12.074	0.00105323
Treatment by outpatient after hepatitis and FH is resolved	C13	234.064				ー	ー	ー	＋	＋	ー				0.27	0.1	0.7	0.189	0.55	0.7			0.00137526	12.1961	0.0167728
Duration of treatment (month)						ー	ー	ー	＋	ー					0.27	0.1	0.7	0.189	0.45				0.00160744	12.2307	0.0196603
Treatment to prevent reactivation, if reactivation does not occur	D1	18				ー	ー	ー	ー						0.27	0.1	0.7	0.811					0.0153279	12.2307	0.187472
Treatment to prevent reactivation, if reactivation occur	D2	4				ー	ー	＋							0.27	0.1	0.3						0.0081	1.45227	0.0117634
NA treatment after reactivation, if hepatitis does not occur	D3	25
Treatment to manage reactivation if hepatitis occur after reactivation	D4	5																					1
Treatment for hepatitis by hospitalization if it is resolved after that	D5	2
Treatment for hepatitis by hospitalization if FH occurs after that	D6	1
Treatment for FH by hospitalization if it is resolved after that	D7	2
Treatment for FH by hospitalization if a patient dead after that	D8	1
NA treatment after discharge from hospital if hepatitis and/or FH occurs	D9	24
Other duration (month)
Survival time if a patient dead due to other than reactivation	D10	24
Duration between reactivation occurs and resolved	D11	1

## Sheet: Cost_detail
Variables	Abbreviations1	Values				Discount rate
Time horizon (month)	TH	240					Value	Formula
Discount rate (per year)	Dis	0.02				per year (disy)	0.02
Proportions						per month (dism)	0.00165158	dism=(1+disy)^(1/12)-1
Proportion of patients with seropositive for HBsAb	P1	0.73				disr	0.998351	disr=1/(1+dism)
Adherence rate
Pro NAT	P2	0.98				Pro NAT	Treatment to prevent reactivation, if other death occurs		Treatment to prevent reactivation, if reactivation does not occur		Treatment to prevent reactivation, if reactivation occur		NA treatment after reactivation, if hepatitis does not occur		Treatment to manage reactivation if hepatitis occur after reactivation		Treatment for hepatitis by hospitalization if it is resolved after that				NA treatment after discharge from hospital if hepatitis occurs without FH		Treatment for hepatitis by hospitalization if FH occurs after that		Treatment for FH by hospitalization if it is resolved				NA treatment after discharge from hospital if hepatitis occurs with FH		Treatment for FH by hospitalization if a patient dead after that
HBV DNA monitoring	P3	0.9
Transition probability
Resolved infection → Death due to other than reactivation	P4	0.3
Resolved infection → HBV reactivation																	The first month		The second month or later				The first month		The first month		The second month or later				The first month		The second month or later
Seropositive for HBsAb							month	extracted month	month	extracted month	month	extracted month	month	extracted month	month	extracted month	month	extracted month	month	extracted month	month	extracted month	month	extracted month	month	extracted month	month	extracted month	month	extracted month	month	extracted month	month	extracted month
Pro NAT	P5	0.0213				a=Cost per month	234.064	234.064	234.064	234.064	234.064	234.064	234.064	234.064	234.064	234.064	9443.56	9443.56	5185.75	5185.75	234.064	234.064	25506.8	25506.8	23929.7	23929.7	5185.75	5185.75	234.064	234.064	23929.7	23929.7	5185.75	5185.75
HBV DNA monitoring	P6	0.06				r=disr=1/(1+dism)	0.998351	0.998351	0.998351	0.998351	0.998351	0.998351	0.998351	0.998351	0.998351	0.998351	0.998351	0.998351	0.998351	0.998351	0.998351	0.998351	0.998351	0.998351	0.998351	0.998351	0.998351	0.998351	0.998351	0.998351	0.998351	0.998351	0.998351	0.998351
Without adherence (common to both strategies)	P7	0.06				n=months	18	0	18	0	4	0	29	4	9	4	10	9	11	10	35	11	10	9	11	10	12	11	36	12	11	10	11	11
Seronegative for HBsAb						Difference		18		18		4		25		5		1		1		24		1		1		1		24		1		0
Pro NAT	P8	0.0213				cost after discount=a(r^n-1)/(r-1)	4154.62	0	4154.62	0	933.943	0	6633.46	933.943	2092.73	933.943	93738	84433.6	56575.3	51474.4	7966.71	2553.58	253183	228053	261067	237529	61667.8	56575.3	8187.64	2783.43	261067	237529	56575.3	56575.3
HBV DNA monitoring	P9	3.15
Without adherence (common to both strategies)	P10	3.15				Cost		4154.62		4154.62		933.943		5699.52		1158.79		9304.34		5100.88		5413.13		25130.7		23538		5092.47		5404.21		23538		0
HBV reactivation → HBV reactivation-related hepatitis
Pro NAT	P11	0
HBV DNA monitoring	P12	0			Total cost		Other death	Reactivation	Hepatitis	FH	Death
Without adherence (common to both strategies)	P13	0.55				FH occurs and dead	ー	＋	＋	＋	＋	50761.5	prevent react (4 months)+prevent hepatitis (5 months)+treat hepatitis (1 months)+treat FH (1 months)
HBV reactivation-related hepatitis → FH	P14	0.3				FH occurs and resolved	ー	＋	＋	＋	ー	61258.2	prevent react (4 months)+prevent hepatitis (5 months)+treat hepatitis (1 months)+treat FH (2 months)+NA treatment(24 months)
FH → Death	P15	0.852				Hepatitis occurs and resolved	ー	＋	＋	ー		21911.1	prevent react (4 months)+prevent hepatitis (5 months)+treat hepatitis (2 months)+NA treatment(24 months)
The utility values						Reactivation occurs and resolved	ー	＋	ー			6633.46	4 months:prevent react, 25 months: NA treatment
Resolved infection	Q1	0.0616667				Without reactivation	ー	ー				4154.62
HBV reactivation	Q2	0.0616667				Other death	＋					4154.62
Hepatitis	Q3	0.0440833
FH	Q4	-0.00925
Cost (USD)						HBV DNA monitoring	Treatment to prevent reactivation, if other death occurs		Treatment to prevent reactivation, if reactivation does not occur		Treatment to prevent reactivation, if reactivation occur		NA treatment after reactivation, if hepatitis does not occur		Treatment to manage reactivation if hepatitis occur after reactivation		Treatment for hepatitis by hospitalization if it is resolved after that				NA treatment after discharge from hospital if hepatitis occurs without FH		Treatment for hepatitis by hospitalization if FH occurs after that		Treatment for FH by hospitalization if it is resolved				NA treatment after discharge from hospital if hepatitis occurs with FH		Treatment for FH by hospitalization if a patient dead after that
Treatment for preventing reactivation
Pro NAT	C1	234.064
For presctiption of NAT	C2	67.5799
For others	C3	166.484															The first month		The second month or later				The first month		The first month		The second month or later				The first month		The second month or later
HBV DNA monitoring	C4	166.484					month	extracted month	month	extracted month	month	extracted month	month	extracted month	month	extracted month	month	extracted month	month	extracted month	month	extracted month	month	extracted month	month	extracted month	month	extracted month	month	extracted month	month	extracted month	month	extracted month
Without adherence (common to both strategies)	C5	0				a=Cost per month	166.484	166.484	166.484	166.484	166.484	166.484	234.064	234.064	234.064	234.064	9443.56	9443.56	5185.75	5185.75	234.064	234.064	25506.8	25506.8	23929.7	23929.7	5185.75	5185.75	234.064	234.064	23929.7	23929.7	5185.75	5185.75
Treatment for HBV reactivation						r=disr=1/(1+dism)	0.998351	0.998351	0.998351	0.998351	0.998351	0.998351	0.998351	0.998351	0.998351	0.998351	0.998351	0.998351	0.998351	0.998351	0.998351	0.998351	0.998351	0.998351	0.998351	0.998351	0.998351	0.998351	0.998351	0.998351	0.998351	0.998351	0.998351	0.998351
With adherence (common to both strategies)	C6	234.064				n=months	18	0	18	0	4	0	29	4	9	4	10	9	11	10	35	11	10	9	11	10	12	11	36	12	11	10	11	11
Without adherence (common to both strategies)	C7	0				Difference		18		18		4		25		5		1		1		24		1		1		1		24		1		0
Treatment for hepatitis in hospitalization						cost after discount=a(r^n-1)/(r-1)	2955.08	0	2955.08	0	664.291	0	6633.46	933.943	2092.73	933.943	93738	84433.6	56575.3	51474.4	7966.71	2553.58	253183	228053	261067	237529	61667.8	56575.3	8187.64	2783.43	261067	237529	56575.3	56575.3
Without occurrence of FH after that
The first month	C8	9443.56				Cost		2955.08		2955.08		664.291		5699.52		1158.79		9304.34		5100.88		5413.13		25130.7		23538		5092.47		5404.21		23538		0
The second month or later	C9	5185.75
With occurrence of FH after that
The first month	C10	25506.8			Total cost		Other death	Reactivation	Hepatitis	FH	Death
Treatment for FH in hospitalization						FH occurs and dead	ー	＋	＋	＋	＋	50491.8	prevent react (4 months)+prevent hepatitis (5 months)+treat hepatitis (1 months)+treat FH (1 months)
The first month	C11	23929.7				FH occurs and resolved	ー	＋	＋	＋	ー	60988.5	prevent react (4 months)+prevent hepatitis (5 months)+treat hepatitis (1 months)+treat FH (2 months)+NA treatment(24 months)
The second month or later	C12	5185.75				Hepatitis occurs and resolved	ー	＋	＋	ー		21641.4	prevent react (4 months)+prevent hepatitis (5 months)+treat hepatitis (2 months)+NA treatment(24 months)
Treatment by outpatient after hepatitis and FH is resolved	C13	234.064				Reactivation occurs and resolved	ー	＋	ー			6363.81	4 months:prevent react, 25 months: NA treatment
Duration of treatment (month)						Without reactivation	ー	ー				2955.08
Treatment to prevent reactivation, if reactivation does not occur	D1	18				Other death	＋					2955.08
Treatment to prevent reactivation, if reactivation occur	D2	4
NA treatment after reactivation, if hepatitis does not occur	D3	25
Treatment to manage reactivation if hepatitis occur after reactivation	D4	5				Without adherence	Treatment to prevent reactivation, if other death occurs		Treatment to prevent reactivation, if reactivation does not occur		Treatment to prevent reactivation, if reactivation occur		NA treatment after reactivation, if hepatitis does not occur		Treatment to manage reactivation if hepatitis occur after reactivation		Treatment for hepatitis by hospitalization if it is resolved after that				NA treatment after discharge from hospital if hepatitis occurs without FH		Treatment for hepatitis by hospitalization if FH occurs after that		Treatment for FH by hospitalization if it is resolved				NA treatment after discharge from hospital if hepatitis occurs with FH		Treatment for FH by hospitalization if a patient dead after that
Treatment for hepatitis by hospitalization if it is resolved after that	D5	2
Treatment for hepatitis by hospitalization if FH occurs after that	D6	1
Treatment for FH by hospitalization if it is resolved after that	D7	2
Treatment for FH by hospitalization if a patient dead after that	D8	1															The first month		The second month or later				The first month		The first month		The second month or later				The first month		The second month or later
NA treatment after discharge from hospital if hepatitis and/or FH occurs	D9	24					month	extracted month	month	extracted month	month	extracted month	month	extracted month	month	extracted month	month	extracted month	month	extracted month	month	extracted month	month	extracted month	month	extracted month	month	extracted month	month	extracted month	month	extracted month	month	extracted month
Other duration (month)						a=Cost per month	0	0	0	0	0	0	0	0	0	0	9443.56	9443.56	5185.75	5185.75	234.064	234.064	25506.8	25506.8	23929.7	23929.7	5185.75	5185.75	234.064	234.064	23929.7	23929.7	5185.75	5185.75
Survival time if a patient dead due to other than reactivation	D10	24				r=disr=1/(1+dism)	0.998351	0.998351	0.998351	0.998351	0.998351	0.998351	0.998351	0.998351	0.998351	0.998351	0.998351	0.998351	0.998351	0.998351	0.998351	0.998351	0.998351	0.998351	0.998351	0.998351	0.998351	0.998351	0.998351	0.998351	0.998351	0.998351	0.998351	0.998351
Duration between reactivation occurs and resolved	D11	1				n=months	18	0	18	0	4	0	29	4	9	4	10	9	11	10	35	11	10	9	11	10	12	11	36	12	11	10	11	11
						Difference		18		18		4		25		5		1		1		24		1		1		1		24		1		0
						cost after discount=a(r^n-1)/(r-1)	0	0	0	0	0	0	0	0	0	0	93738	84433.6	56575.3	51474.4	7966.71	2553.58	253183	228053	261067	237529	61667.8	56575.3	8187.64	2783.43	261067	237529	56575.3	56575.3
						Cost		0		0		0		0		0		9304.34		5100.88		5413.13		25130.7		23538		5092.47		5404.21		23538		0
					Total cost		Other death	Reactivation	Hepatitis	FH	Death
						FH occurs and dead	ー	＋	＋	＋	＋	48668.8	prevent react (4 months)+prevent hepatitis (5 months)+treat hepatitis (1 months)+treat FH (1 months)
						FH occurs and resolved	ー	＋	＋	＋	ー	59165.4	prevent react (4 months)+prevent hepatitis (5 months)+treat hepatitis (1 months)+treat FH (2 months)+NA treatment(24 months)
						Hepatitis occurs and resolved	ー	＋	＋	ー		19818.4	prevent react (4 months)+prevent hepatitis (5 months)+treat hepatitis (2 months)+NA treatment(24 months)
						Reactivation occurs and resolved	ー	＋	ー			0	4 months:prevent react, 25 months: NA treatment
						Without reactivation	ー	ー				0
						Other death	＋					0

## Sheet: QALY_detail
Variables	Abbreviations1	Values				Discount rate
Time horizon (month)	TH	240					Value	Formula
Discount rate (per year)	Dis	0.02				per year (disy)	0.02
Proportions						per month (dism)	0.00165158	dism=(1+disy)^(1/12)-1
Proportion of patients with seropositive for HBsAb	P1	0.73				disr	0.998351	disr=1/(1+dism)
Adherence rate
Pro NAT	P2	0.98				Common with strategies	Other death occurs (situation is resolved infection)		without reactivation (situation is resolved infection)		until reactivation (situation is resolved infection)		between reactivation occurs and resolved (situation is reactivation)		after reactivation resolved (situation is resolved infection)		between reactivation occurs and hepatitis occurs (situation is reactivation)		between hepatitis occurs and resolved (situation is hepatitis)		after hepatitis resolved (situation is resolved infection)		between hepatitis occurs and FH occurs (situation is hepatitis)		between FH occurs and resolved (situation is FH)		after FH resolved (situation is resolved infection)		between FH occurs and death due to reactivation (situation is FH)
HBV DNA monitoring	P3	0.9
Transition probability
Resolved infection → Death due to other than reactivation	P4	0.3
Resolved infection → HBV reactivation							month	extracted month	month	extracted month	month	extracted month	month	extracted month	month	extracted month	month	extracted month	month	extracted month	month	extracted month	month	extracted month	month	extracted month	month	extracted month	month	extracted month
Seropositive for HBsAb						a=utility value per month	0.0616667	0.0616667	0.0616667	0.0616667	0.0616667	0.0616667	0.0616667	0.0616667	0.0616667	0.0616667	0.0616667	0.0616667	0.0440833	0.0440833	0.0616667	0.0616667	0.0440833	0.0440833	-0.00925	-0.00925	0.0616667	0.0616667	-0.00925	-0.00925
Pro NAT	P5	0.0213				r=disr=1/(1+dism)	0.998351	0.998351	0.998351	0.998351	0.998351	0.998351	0.998351	0.998351	0.998351	0.998351	0.998351	0.998351	0.998351	0.998351	0.998351	0.998351	0.998351	0.998351	0.998351	0.998351	0.998351	0.998351	0.998351	0.998351
HBV DNA monitoring	P6	0.06				n=months	24	0	240	0	4	0	5	4	240	5	9	4	11	9	240	11	10	9	12	10	240	12	11	10
Without adherence (common to both strategies)	P7	0.06			Formula	Difference		24		240		4		1		235		5		2		229		1		2		228		1
Seronegative for HBsAb						a(r^n-1)/(r-1)	1.45227	0	12.2307	0	0.246057	0	0.307318	0.246057	12.2307	0.307318	0.551354	0.246057	0.480939	0.394143	12.2307	0.672769	0.437577	0.394143	-0.109999	-0.0918167	12.2307	0.733326	-0.100915	-0.0918167
Pro NAT	P8	0.0213
HBV DNA monitoring	P9	3.15				QALY		1.45227		12.2307		0.246057		0.061261		11.9234		0.305296		0.0867953		11.558		0.0434334		-0.0181822		11.4974		-0.00909861
Without adherence (common to both strategies)	P10	3.15
HBV reactivation → HBV reactivation-related hepatitis							node
Pro NAT	P11	0			QALY		Other death	Reactivation	Hepatitis	FH	Death
HBV DNA monitoring	P12	0				FH occurs and dead	ー	＋	＋	＋	＋	0.585688	resolved infection (4 months)+reactivation (5 months)+hepatitis (1 months)+FH(1 months)=11 months
Without adherence (common to both strategies)	P13	0.55				FH occurs and resolved	ー	＋	＋	＋	ー	12.074	resolved infection (4 months)+reactivation (5 months)+hepatitis (1 months)+FH(2 months)+ after resolved FH (228 months)=240 months
HBV reactivation-related hepatitis → FH	P14	0.3				Hepatitis occurs and resolved	ー	＋	＋	ー		12.1961	resolved infection (4 months)+reactivation (5 months)+hepatitis (2 months)+after resolved hepatitis (229 months)=240 months
FH → Death	P15	0.852				Reactivation occurs and resolved	ー	＋	ー			12.2307	resolved infection (4 months)+reactivation(1 months)+after resolved (235 months)=240months
The utility values						Without reactivation	ー	ー				12.2307
Resolved infection	Q1	0.0616667				Other death	＋					1.45227
HBV reactivation	Q2	0.0616667
Hepatitis	Q3	0.0440833
FH	Q4	-0.00925
Cost (USD)
Treatment for preventing reactivation
Pro NAT	C1	234.064
For presctiption of NAT	C2	67.5799
For others	C3	166.484
HBV DNA monitoring	C4	166.484
Without adherence (common to both strategies)	C5	0
Treatment for HBV reactivation
With adherence (common to both strategies)	C6	234.064
Without adherence (common to both strategies)	C7	0
Treatment for hepatitis in hospitalization
Without occurrence of FH after that
The first month	C8	9443.56
The second month or later	C9	5185.75
With occurrence of FH after that
The first month	C10	25506.8
Treatment for FH in hospitalization
The first month	C11	23929.7
The second month or later	C12	5185.75
Treatment by outpatient after hepatitis and FH is resolved	C13	234.064
Duration of treatment (month)
Treatment to prevent reactivation, if reactivation does not occur	D1	18
Treatment to prevent reactivation, if reactivation occur	D2	4
NA treatment after reactivation, if hepatitis does not occur	D3	25
Treatment to manage reactivation if hepatitis occur after reactivation	D4	5
Treatment for hepatitis by hospitalization if it is resolved after that	D5	2
Treatment for hepatitis by hospitalization if FH occurs after that	D6	1
Treatment for FH by hospitalization if it is resolved after that	D7	2
Treatment for FH by hospitalization if a patient dead after that	D8	1
NA treatment after discharge from hospital if hepatitis and/or FH occurs	D9	24
Other duration (month)
Survival time if a patient dead due to other than reactivation	D10	24
Duration between reactivation occurs and resolved	D11	1
