# Supplementary material for: Cost-effectiveness of managing HBV reactivation in patients with resolved HBV infection treated with anti-CD20 antibody for B-cell non-Hodgkin lymphoma
Source: Sci Rep. 2022 May 5;12:7365. doi: 10.1038/s41598-022-10665-3 (PMC9072369; doi:10.1038/s41598-022-10665-3)
Supplement: Supplementary file 3 — Supplementary Information 3. [file 41598_2022_10665_MOESM3_ESM.xlsx]

## Sheet: Entecavir tablets
		Supplementary Excel File S2-A. Details of cost calculations for Entecavir tablets
Biller	outpatient or inpatient	Items	State	Resolved infection				HBV reactivation		Acute hepatitis						Fulminant hepatitis failure
			Strategy	Pro NAT		HBV DNA monitoring		Common		Common						Common
			Conditions							Without fulminant hepatitis after that				With fulminant hepatitis after that
			Month	Common		Common		Common		The first month		The second month or later		The first month		The first month		The second month or later
			Outpatient or inpatient	outpatient		outpatient		outpatient		Inpatient (general ward)						Inpatient (ICU)		Inpatient (general ward)
			DPC or piecework payment							DPC		Piecework payment		DPC		DPC		Piecework payment
			Unit price (yen)	Consumption	Costs (yen)	Consumption	Costs (yen)	Consumption	Costs (yen)	Consumption	Costs (yen)	Consumption	Costs (yen)	Consumption	Costs (yen)	Consumption	Costs (yen)	Consumption	Costs (yen)
Hospital	Outpatient	Basic fee for outpatient (revisit)	740	1	740	1	740	1	740
		Prescription fees	680	1	680	0	0	1	680
		Fee for blood collection (vein)	350	1	350	1	350	1	350
		Set of three items HBsAg Anti-HBs Anti-HBc	2900	1	2900	1	2900	1	2900
		Set of five items Aspartate transaminase (AST) Alanine aminotransferase (ALT) Total-cholesterol HDL-cholesterol LDL-cholesterol	930	1	930	1	930	1	930
		Set of three items Albumin (Alb) Cholinesterase (ChE) Total-bilirubin (TP)	330	1	330	1	330	1	330
		Alpha fetoprotein lectin fraction (AFP-L3%)	1900	1	1900	1	1900	1	1900
		HBV-DNA quantitation	4010	1	4010	1	4010	1	4010
		Alkaline phosphatase (ALP)	110	1	110	1	110	1	110
		γ-glutamyl transpeptidase (γ-GT)	480	1	480	1	480	1	480
		Lactate dehydorogenase isoenzymes	480	1	480	1	480	1	480
		Prothrombin time (PT)	180	1	180	1	180	1	180
		Judgement fee for microbiology tests	1500	1	1500	1	1500	1	1500
		Judgement fee for biochemical tests I	1440	1	1440	1	1440	1	1440
		Judgement fee for biochemical tests II	1440	1	1440	1	1440	1	1440
		Judgement fee for immunological test	1440	1	1440	1	1440	1	1440
	Inpatient (piecework payment)	Basic hospitalization fee for advanced treatment hospital (general ward, 7:1 nursing)	17180									30	515400					30	515400
		Set of three items HBsAg Anti-HBs Anti-HBc	2900									1	2900					1	2900
		Fee for basic sample test	1100									30	33000					30	33000
		Judgement fee for basic sample test	6040									1	6040					1	6040
		Additional fee to manage sample test	5400									1	5400					1	5400
		Entecavir tablets 0.5㎎	170									30	5100					30	5100
		Zefix tablets 100㎎	480									0	0					0	0
		Vemlidy tablets 25㎎	970									0	0					0	0
	Inpatient (DPC)	DPC for hepatitis during the first month （hospitalizationI+hospitalizationⅡ＋hospitalizationⅢ）×medical institution ratio（1.6458 in Tokyo University Hospital）	1034070							1	1034070			0	0	0	0
		DPC for fulminant hepatitis during the first month （hospitalizationI+hospitalizationⅡ＋hospitalizationⅢ）×medical institution ratio（1.6458 in Tokyo University Hospital）	2792990							0	0			1	2792990	0	0
		DPC for fulminant hepatitis during the second month （hospitalizationI+hospitalizationⅡ＋hospitalizationⅢ）×medical institution ratio（1.6458 in Tokyo University Hospital）	1356910							0	0			0	0	1	1356910
		Plasma exchange (PE)	42000							0	0			0	0	5	210000
		Continuous hemodiafiltration (CHF)	19900							0	0			0	0	5	99500
		Additional fee for ICU (within 7 days)	76030							0	0			0	0	7	532210
		Additional fee for ICU (8-14 days)	60240							0	0			0	0	7	421680
Pharmacy		Basic fee for dispensing	420	1	420	0	0	1	420
		Dispensing fee for oral medicine (22-30 days)	770	1	770	0	0	1	770
		Dispensing fee for oral medicine (31 days or more)	860	0	0	0	0	0	0
		Fee for drug history management (revisit)	430	1	430	0	0	1	430
		Entecavir tablets 0.5㎎	170	30	5100	0	0	30	5100
		Zefix tablets 100㎎	480	0	0	0	0	0	0
		Vemlidy tablets 25㎎	970	0	0	0	0	0	0
		Cost for prescription of NA (JPN)			7400		0		7400
		Other cost (JPN)			18230		18230		18230
		Total costs (JPN)			25630		18230		25630		1034070		567840		2792990		2620300		567840
		Cost for prescription of NA (USD)			67.5799		0		67.5799
		Other cost (USD)			166.484		166.484		166.484
		Total costs (USD)			234.064		166.484		234.064		9443.56		5185.75		25506.8		23929.7		5185.75
		DPC: diagnosis procedure combination; HBV DNA monitoring: HBV DNA monitoring followed by on-demand antiviral therapy; Pro NAT: prophylactic anti-HBV nucleos(t)ide therapy
		We converted Japanese yen into US dollars using the exchange rate on July 20, 2021: USD 1 = JPY 109.5.

## Sheet: Zefix tablets
		Supplementary Excel File S2-B. Details of cost calculations for Zefix tablets
Biller	outpatient or inpatient	Items	State	Resolved infection				HBV reactivation		Acute hepatitis						Fulminant hepatitis failure
			Strategy	Pro NAT		HBV DNA monitoring		Common		Common						Common
			Conditions							Without fulminant hepatitis after that				With fulminant hepatitis after that
			Month	Common		Common		Common		The first month		The second month or later		The first month		The first month		The second month or later
			Outpatient or inpatient	outpatient		outpatient		outpatient		Inpatient (general ward)						Inpatient (ICU)		Inpatient (general ward)
			DPC or piecework payment							DPC		Piecework payment		DPC		DPC		Piecework payment
			Unit price (yen)	Consumption	Costs (yen)	Consumption	Costs (yen)	Consumption	Costs (yen)	Consumption	Costs (yen)	Consumption	Costs (yen)	Consumption	Costs (yen)	Consumption	Costs (yen)	Consumption	Costs (yen)
Hospital	Outpatient	Basic fee for outpatient (revisit)	740	1	740	1	740	1	740
		Prescriptin fees	680	1	680	0	0	1	680
		Fee for blood collection (vein)	350	1	350	1	350	1	350
		Set of three items HBsAg Anti-HBs Anti-HBc	2900	1	2900	1	2900	1	2900
		Set of five items Aspartate transaminase (AST) Alanine aminotransferase (ALT) Total-cholesterol HDL-cholesterol LDL-cholesterol	930	1	930	1	930	1	930
		Set of three items Albumin (Alb) Cholinesterase (ChE) Total-bilirubin (TP)	330	1	330	1	330	1	330
		Alpha fetoprotein lectin fraction (AFP-L3%)	1900	1	1900	1	1900	1	1900
		HBV-DNA quantitation	4010	1	4010	1	4010	1	4010
		Alkaline phosphatase (ALP)	110	1	110	1	110	1	110
		γ-glutamyl transpeptidase (γ-GT)	480	1	480	1	480	1	480
		Lactate dehydorogenase isoenzymes	480	1	480	1	480	1	480
		Prothrombin time (PT)	180	1	180	1	180	1	180
		Judgement fee for microbiology tests	1500	1	1500	1	1500	1	1500
		Judgement fee for biochemical tests I	1440	1	1440	1	1440	1	1440
		Judgement fee for biochemical tests II	1440	1	1440	1	1440	1	1440
		Judgement fee for immunological test	1440	1	1440	1	1440	1	1440
	Inpatient (piecework payment)	Basic hospitalization fee for advanced treatment hospital (general ward, 7:1 nursing)	17180									30	515400					30	515400
		Set of three items HBsAg Anti-HBs Anti-HBc	2900									1	2900					1	2900
		Fee for basic sample test	1100									30	33000					30	33000
		Judgement fee for basic sample test	6040									1	6040					1	6040
		Additional fee to manage sample test	5400									1	5400					1	5400
		Entecavir tablets 0.5㎎	170									0	0					0	0
		Zefix tablets 100㎎	480									30	14400					30	14400
		Vemlidy tablets 25㎎	970									0	0					0	0
	Inpatient (DPC)	DPC for hepatitis during the first month （hospitalizationI+hospitalizationⅡ＋hospitalizationⅢ）×medical institution ratio（1.6458 in Tokyo University Hospital）	1034070							1	1034070			0	0	0	0
		DPC for fulminant hepatitis during the first month （hospitalizationI+hospitalizationⅡ＋hospitalizationⅢ）×medical institution ratio（1.6458 in Tokyo University Hospital）	2792990							0	0			1	2792990	0	0
		DPC for fulminant hepatitis during the second month （hospitalizationI+hospitalizationⅡ＋hospitalizationⅢ）×medical institution ratio（1.6458 in Tokyo University Hospital）	1356910							0	0			0	0	1	1356910
		Plasma exchange (PE)	42000							0	0			0	0	5	210000
		Continuous hemodiafiltration (CHF)	19900							0	0			0	0	5	99500
		Additional fee for ICU (within 7 days)	76030							0	0			0	0	7	532210
		Additional fee for ICU (8-14 days)	60240							0	0			0	0	7	421680
Pharmacy		Basic fee for dispensing	420	1	420	0	0	1	420
		Dispensing fee for oral medicine (22-30 days)	770	1	770	0	0	1	770
		Dispensing fee for oral medicine (31 days or more)	860	0	0	0	0	0	0
		Fee for drug history management (revisit)	430	1	430	0	0	1	430
		Entecavir tablets 0.5㎎	170	0	0	0	0	0	0
		Zefix tablets 100㎎	480	30	14400	0	0	30	14400
		Vemlidy tablets 25㎎	970	0	0	0	0	0	0
		Cost for prescription of NA (JPN)			16700		0		16700
		Other cost (JPN)			18230		18230		18230
		Total costs (JPN)			34930		18230		34930		1034070		577140		2792990		2620300		577140
		Cost for prescription of NA (USD)			152.511		0		152.511
		Other cost (USD)			166.484		166.484		166.484
		Total costs (USD)			318.995		166.484		318.995		9443.56		5270.68		25506.8		23929.7		5270.68
		DPC: diagnosis procedure combination; HBV DNA monitoring: HBV DNA monitoring followed by on-demand antiviral therapy; Pro NAT: prophylactic anti-HBV nucleos(t)ide therapy
		We converted Japanese yen into US dollars using the exchange rate on July 20, 2021: USD 1 = JPY 109.5.

## Sheet: Vemlidy tablets
		Supplementary Excel File S2-C. Details of cost calculations for Vemlidy tablets
Biller	outpatient or inpatient	Items	State	Resolved infection				HBV reactivation		Acute hepatitis						Fulminant hepatitis failure
			Strategy	Pro NAT		HBV DNA monitoring		Common		Common						Common
			Conditions							Without fulminant hepatitis after that				With fulminant hepatitis after that
			Month	Common		Common		Common		The first month		The second month or later		The first month		The first month		The second month or later
			Outpatient or inpatient	outpatient		outpatient		outpatient		Inpatient (general ward)						Inpatient (ICU)		Inpatient (general ward)
			DPC or piecework payment							DPC		Piecework payment		DPC		DPC		Piecework payment
			Unit price (yen)	Consumption	Costs (yen)	Consumption	Costs (yen)	Consumption	Costs (yen)	Consumption	Costs (yen)	Consumption	Costs (yen)	Consumption	Costs (yen)	Consumption	Costs (yen)	Consumption	Costs (yen)
Hospital	Outpatient	Basic fee for outpatient (revisit)	740	1	740	1	740	1	740
		Prescriptin fees	680	1	680	0	0	1	680
		Fee for blood collection (vein)	350	1	350	1	350	1	350
		Set of three items HBsAg Anti-HBs Anti-HBc	2900	1	2900	1	2900	1	2900
		Set of five items Aspartate transaminase (AST) Alanine aminotransferase (ALT) Total-cholesterol HDL-cholesterol LDL-cholesterol	930	1	930	1	930	1	930
		Set of three items Albumin (Alb) Cholinesterase (ChE) Total-bilirubin (TP)	330	1	330	1	330	1	330
		Alpha fetoprotein lectin fraction (AFP-L3%)	1900	1	1900	1	1900	1	1900
		HBV-DNA quantitation	4010	1	4010	1	4010	1	4010
		Alkaline phosphatase (ALP)	110	1	110	1	110	1	110
		γ-glutamyl transpeptidase (γ-GT)	480	1	480	1	480	1	480
		Lactate dehydorogenase isoenzymes	480	1	480	1	480	1	480
		Prothrombin time (PT)	180	1	180	1	180	1	180
		Judgement fee for microbiology tests	1500	1	1500	1	1500	1	1500
		Judgement fee for biochemical tests I	1440	1	1440	1	1440	1	1440
		Judgement fee for biochemical tests II	1440	1	1440	1	1440	1	1440
		Judgement fee for immunological test	1440	1	1440	1	1440	1	1440
	Inpatient (piecework payment)	Basic hospitalization fee for advanced treatment hospital (general ward, 7:1 nursing)	17180									30	515400					30	515400
		Set of three items HBsAg Anti-HBs Anti-HBc	2900									1	2900					1	2900
		Fee for basic sample test	1100									30	33000					30	33000
		Judgement fee for basic sample test	6040									1	6040					1	6040
		Additional fee to manage sample test	5400									1	5400					1	5400
		Entecavir tablets 0.5㎎	170									0	0					0	0
		Zefix tablets 100㎎	480									0	0					0	0
		Vemlidy tablets 25㎎	970									30	29100					30	29100
	Inpatient (DPC)	DPC for hepatitis during the first month （hospitalizationI+hospitalizationⅡ＋hospitalizationⅢ）×medical institution ratio（1.6458 in Tokyo University Hospital）	1034070							1	1034070			0	0	0	0
		DPC for fulminant hepatitis during the first month （hospitalizationI+hospitalizationⅡ＋hospitalizationⅢ）×medical institution ratio（1.6458 in Tokyo University Hospital）	2792990							0	0			1	2792990	0	0
		DPC for fulminant hepatitis during the second month （hospitalizationI+hospitalizationⅡ＋hospitalizationⅢ）×medical institution ratio（1.6458 in Tokyo University Hospital）	1356910							0	0			0	0	1	1356910
		Plasma exchange (PE)	42000							0	0			0	0	5	210000
		Continuous hemodiafiltration (CHF)	19900							0	0			0	0	5	99500
		Additional fee for ICU (within 7 days)	76030							0	0			0	0	7	532210
		Additional fee for ICU (8-14 days)	60240							0	0			0	0	7	421680
Pharmacy		Basic fee for dispensing	420	1	420	0	0	1	420
		Dispensing fee for oral medicine (22-30 days)	770	1	770	0	0	1	770
		Dispensing fee for oral medicine (31 days or more)	860	0	0	0	0	0	0
		Fee for drug history management (revisit)	430	1	430	0	0	1	430
		Entecavir tablets 0.5㎎	170	0	0	0	0	0	0
		Zefix tablets 100㎎	480	0	0	0	0	0	0
		Vemlidy tablets 25㎎	970	30	29100	0	0	30	29100
		Cost for prescription of NA (JPN)			31400		0		31400
		Other cost (JPN)			18230		18230		18230
		Total costs (JPN)			49630		18230		49630		1034070		591840		2792990		2620300		591840
		Cost for prescription of NA (USD)			286.758		0		286.758
		Other cost (USD)			166.484		166.484		166.484
		Total costs (USD)			453.242		166.484		453.242		9443.56		5404.93		25506.8		23929.7		5404.93
		DPC: diagnosis procedure combination; HBV DNA monitoring: HBV DNA monitoring followed by on-demand antiviral therapy; Pro NAT: prophylactic anti-HBV nucleos(t)ide therapy
		We converted Japanese yen into US dollars using the exchange rate on July 20, 2021: USD 1 = JPY 109.5.
